# Supplementary material for: Phagocytosis in Marine Coccolithophore Gephyrocapsa huxleyi: Comparison between Calcified and Non-Calcified Strains
Source: Biology (Basel). 2024 Apr 30;13(5):310. doi: 10.3390/biology13050310 (PMC11117637; doi:10.3390/biology13050310)
Supplement: Supplementary file 1 [file biology-13-00310-s001.zip]

Archive with 1 entries (1 files):
- biology-2971113-supplementary.pdf
